# Supplementary material for: Infective or Non-Infective Endocarditis: A Brief Literature Review Based on a Case Report
Source: J Clin Med. 2025 Apr 14;14(8):2675. doi: 10.3390/jcm14082675 (PMC12027718; doi:10.3390/jcm14082675)
Supplement: Supplementary file 1 [file jcm-14-02675-s001.zip]

Archive with 6 entries (6 files):
- Video 1.wmv
- Video 2.wmv
- Video 3.wmv
- Video 4.wmv
- Video 5.wmv
- Video 6.wmv
